# Supplementary material for: Investigation of Phosphatidylcholine by MALDI Imaging Mass Spectrometry in Normal and IVF Early-Stage Embryos
Source: Int J Mol Sci. 2024 Jul 6;25(13):7423. doi: 10.3390/ijms25137423 (PMC11242196; doi:10.3390/ijms25137423)
Supplement: Supplementary file 1 [file ijms-25-07423-s001.zip]

Archive with 1 entries (1 files):
- ijms-3051724-supplementary.pdf
